# Supplementary material for: A β‐ketoacyl carrier protein reductase confers heat tolerance via the regulation of fatty acid biosynthesis and stress signaling in rice
Source: New Phytol. 2021 Jul 30;232(2):655–72. doi: 10.1111/nph.17619 (PMC9292003; doi:10.1111/nph.17619)
Supplement: Supplementary file 2 — Table S1 List of primers used in this study. Table S2 Statistics of evolution of HTS1s in the 1KP dataset. Table S3 The proportions of identified lipid classes in leaves of 2‐wk‐old rice wild‐type and hts1 mutant seedlings. Table S4 All detected lipid species in leaves of 2‐wk‐old rice wild‐type and hts1 mutant seedlings. Please note: Wiley Blackwell are not responsible for the content or functionality of any Supporting Information supplied by the authors. Any queries (other than missing material) should be directed to the New Phytologist Central Office. [file NPH-232-655-s001.xlsx]

## Sheet: Title page
New Phytologist Supporting Information
Article title: A β-Ketoacyl Carrier Protein Reductase Confers Heat Tolerance via the Regulation of Fatty Acid Biosynthesis and Stress Signaling in Rice.
Authors: Fei Chen, Guojun Dong, Fang Wang, Yingqi Shi, Jiayu Zhu, Yanli Zhang, Banpu Ruan, Yepin Wu, Xue Feng, Chenchen Zhao, Miing T. Yong, Paul Holford, Dali Zeng, Qian Qian, Limin Wu, Zhong-Hua Chen, Yanchun Yu
Article acceptance date: 5 July 2021

## Sheet: Table S1
Table S1. A list of primers used in this study.
Primer name	Forward primer (5´- 3´)	Reverse primer (5´- 3´)
Map-based cloning
yp398	CAGATCATGTTGACATAGAGGAAGC	CATGTGGCAGCTTGAGAGC
yp300	TAGCAAGCTTGGAGAAGTGATGG	CAGAAGAAGTCAGCTCTATGCTTGG
yp408	GAGTGCTACATGTCAACGTAGGAG	CAAATCGATCGAGGCAGCA
yp426	CCATCAGCAGGTACGCG	GTCGATCGCAACTAGGAACC
yp424	TCGTAGCCTTGCACTCGAC	GCCACCACTACTGCACTACG
yp436	GAAGCAGGAGTTGAGCTTCTC	AGTGTTAGTAGCAAGAAGCAGTGAC
yp430	AGCTGAGAATTCGGCACAC	TATTAGAGCGCCATGTGGC
yp698	TGGAGGATCTGCTTGACTCG	CATTCACCTAAATGGTCCCAC
Genotyping
yp2243	CTACCAGGCTCTTGATAAATGG	CACCTGTCCCGTGATGTAGT
Quantitive real time PCR
HTS1	TGTTGCAGCTGTTGAGCAAG	AGCACATCAATTGTTCCCCA
LOC_Os02g30060	CACAGGCTGCGACAAAAGTA	GCTTGCAAATTCCCTAGCAG
OsHsfA1	ATGTAGCTACAAGCTCTGGACT	TTCTTTGGGTATGCCGTTGTCC
OsHsfA2a	CTCCTGAAGACGATCAAGCGAC	CCGCCGGCTGCTGCTGGTGCTG
OsHsfA2b	TGTTGGTGAGGAGAACGACAAC	CCAGCCGTTGGGCCATTTGAGT
OsHsfA2c	GAGCAGTCAGAGTTGGATGGCA	AATCAACTCTATTTTGGACTAG
OsHsfA2d	CAAGAGATGATGCTGGGATTCC	CTATTGCTTAGATAACCCAGCT
OsHsfA2e	GCTCGATGAGGATACCAGGAAC	GCGATTTGGTGCTGCTTGAGTT
OsAPX2	CCTTCTTCAGCTGCCAAGTG	ATCGGCATTAATCTTTTGCGG
Gols1	AGTACAAGCCGATCCCACTG	TGTCCTCCCTGTCCATGTTC
HSP70	CACAAGAAGAAGGTGGACGC	CGATGATGGGGTTGCAGATG
HSP101	ATCGAGAAGAGGGTGGTGAC	CCTCGTCCTCCATGATCCTC
OsNTL3	ACCCACTGGGAGACGTACTG	ACTGGTTCAGCAGCAGGATT
OsHTAS	GATTCTCAGGAAGCTCCCAAT	TTAAGCATGGAAAGCAGCAG
OsTT1	CAATCTGGTGGTGTAAGACC	TCCAGGAGAAGTATGACC
TOGR1	AGGACGTGGAGGTGGAGGAGTTGG	CTTCGAGGGCGTGGGGGATGG
Actin	CATCTTGGCATCTCTCAGCAC	AACTTTGTCCACGCTAATGAA
Complementation
pHTS1	gtcgacATTTCATTGCGTCTGGCATG	ggtaccCCATGCATTGGAATTTATCAAC
Gus Staining
pGUS	ggtaccATTTCATTGCGTCTGGCATG	ccatggGAGTGCGCGTAGAGAAGACG
GFP Assay
HTS1-GFP	gggcccATGGCGACCTCCGCGA	tctagaCATCACCATCCCTCCATCGA
LOC_Os02g30060-GFP	ggatccATGGGGACCATCACCG	gaattcCATTACCATTCCTCCATCAA
LOC_Os12g13930-GFP	ggatccATGGCCTCCGCCGCATACTA	gaattcAATTGACAGGCCACCATCAACC
His-tag Construct
HTS1-His	ggatccATGGCGACCTCCGCGA	gtcgacCATCACCATCCCTCCATCGA

## Sheet: Table S2
Table S2. Statistics of evolution of HTS1s in the 1KP dataset.
Order	Total No, of species	HTS1 in No, of species	HTS1, %
Angiosperms	830	668	80
Gymnosperms	84	21	35
Ferns	74	70	95
Lycophytes	22	21	95
Mosses	50	44	88
Liverworts	28	23	82
Streptophyte algae	54	22	41
Chlorophyte algae	117	96	82
Rhodophyta	28	28	100
Chromista	35	32	91
Total/Average	1322	1025	78

## Sheet: Table S3
Table S3. The proportions of identified lipid classes in leaves of 2-week-old wild-type and hts1 mutant seedlings.
Category	Lipid class	Main Class	WT		hts1
			Mean	SD	Mean	SD
Glycerophospholipids [GP]	PA	GP10	0.413152	0.0457245	0.895189	0.00790636
Glycerophospholipids [GP]	PC	GP01	22.0028	2.74242	27.2593	0.902722
Glycerophospholipids [GP]	PE	GP02	0.811419	0.0789708	1.20766	0.0448459
Glycerophospholipids [GP]	PG	GP04	2.74398	0.068683	2.97525	0.0627256
Glycerophospholipids [GP]	PI	GP06	10.9505	0.719673	15.2762	0.460348
Glycerophospholipids [GP]	PS	GP03	0.456663	0.109187	0.543785	0.0288523
Glycerolipids [GL]	DG	GL02	48.2215	2.132	33.6308	0.286801
Glycerolipids [GL]	MGDG	GL05	6.15569	0.243279	5.30683	0.0790321
Glycerolipids [GL]	SQDG	GL05	0.0260155	0.00177972	0.0231707	0.00536811
Glycerolipids [GL]	TG	GL03	0.745324	0.139028	2.40811	0.0628926
Sphingolipids [SP]	Cer	SP02	2.19685	0.135932	3.13642	0.208965
Sphingolipids [SP]	GlcCer	SP05	3.89418	0.14606	5.54342	0.267188
Sphingolipids [SP]	SM	SP03	0.0766118	0.0619199	0.123036	0.00535695
Others	Others	Others	1.30536	0.10996	1.67079	0.0452771
Abbreviations: PA, phosphatidic acid; PC, phosphatidylcholine; PE, phosphatidylethanolamine; PG, phosphatidylglycerol; PI, phosphatidylinositol; PS, phosphatidylserine; DG, diglyceride; MGDG, monogalactosyldiacylglycerol; SQDG, sulfoquinovosyldiacylglycerol; TG, triglyceride; Cer, ceramides; GlcCer, glucosylceramide; SM, sphingomyelin.

## Sheet: Table S4
Table S4. All detected lipid species in leaves of 2-week-old wild-type (WT) and hts1 mutant seedlings.
Name	Formula	Category	Main class	Molecular Weight	RT [min]	WT-1	WT-2	WT-3	hts1-1	hts1-2	hts1-3
PA(12:0/17:0)	C32H63O8P	Glycerophospholipids [GP]	Glycerophosphates [GP10]	606.425	9.959	5.21512e+06	5.52503e+06	7.8313e+06	6.23201e+06	7.26973e+06	7.51614e+06
PA(12:0/21:0)	C36H71O8P	Glycerophospholipids [GP]	Glycerophosphates [GP10]	662.488	12.299	2.08045e+07	2.09668e+07	2.92059e+07	2.23852e+07	2.8617e+07	2.74778e+07
PA(13:0/0:0)	C16H33O7P	Glycerophospholipids [GP]	Glycerophosphates [GP10]	368.196	1.156	1.36796e+07	3.36715e+07	4.07531e+07	6.48543e+07	8.99747e+07	109107938
PA(13:0/22:1(11Z))	C38H73O8P	Glycerophospholipids [GP]	Glycerophosphates [GP10]	688.503	13.44	1.28151e+07	9.91008e+06	3.59023e+06	0	0	0
PA(13:0/22:2(13Z,16Z))	C38H71O8P	Glycerophospholipids [GP]	Glycerophosphates [GP10]	686.488	12.275	2.72945e+07	2.12476e+07	9.36813e+06	0	0	0
PA(14:1(9Z)/20:4(5Z,8Z,11Z,14Z))	C37H63O8P	Glycerophospholipids [GP]	Glycerophosphates [GP10]	666.425	8.683	0	0	0	6.10635e+06	5.79723e+06	6.17774e+06
PA(16:0/18:2(9Z,12Z))	C37H69O8P	Glycerophospholipids [GP]	Glycerophosphates [GP10]	672.472	10.813	0	0	0	2.12146e+08	9.83126e+07	1.58316e+08
PA(17:0/22:1(11Z))	C42H81O8P	Glycerophospholipids [GP]	Glycerophosphates [GP10]	744.566	14.669	1.11561e+07	1.15327e+07	1.69971e+07	2.00319e+07	2.34066e+07	2.67125e+07
PA(18:0/12:0)	C33H65O8P	Glycerophospholipids [GP]	Glycerophosphates [GP10]	620.441	10.448	1.74729e+07	1.76213e+07	1.79079e+07	2.05807e+07	2.2176e+07	2.10959e+07
PA(18:3(9Z,12Z,15Z)/18:3(9Z,12Z,15Z))	C39H65O8P	Glycerophospholipids [GP]	Glycerophosphates [GP10]	692.441	8.328	0	0	0	112521440	8.61815e+07	8.97861e+07
PA(22:2(13Z,16Z)/22:6(4Z,7Z,10Z,13Z,16Z,19Z))	C47H77O8P	Glycerophospholipids [GP]	Glycerophosphates [GP10]	800.54	11.208	5.95214e+07	5.75174e+07	7.58073e+07	4.83675e+07	5.07364e+07	52076463
PA(O-16:0/13:0)	C32H65O7P	Glycerophospholipids [GP]	Glycerophosphates [GP10]	592.447	12.435	3.18718e+07	3.13947e+07	5.4884e+07	4.16036e+07	4.63608e+07	4.51974e+07
PA(O-16:0/14:0)	C33H67O7P	Glycerophospholipids [GP]	Glycerophosphates [GP10]	606.462	15.301	1.1726e+07	1.18381e+07	1.4765e+07	1.32395e+07	1.66529e+07	1.54686e+07
PA(O-16:0/17:2(9Z,12Z))	C36H69O7P	Glycerophospholipids [GP]	Glycerophosphates [GP10]	644.478	14.991	1.18724e+07	1.25321e+07	2.20292e+07	1.95126e+07	2.20038e+07	2.30408e+07
PA(O-16:0/18:2(9Z,12Z))	C37H71O7P	Glycerophospholipids [GP]	Glycerophosphates [GP10]	658.493	15.709	2.46448e+07	1.43319e+07	1.22575e+07	1.09946e+07	1.62394e+07	1.63891e+07
PA(O-16:0/20:2(11Z,14Z))	C39H75O7P	Glycerophospholipids [GP]	Glycerophosphates [GP10]	686.522	8.548	0	0	0	2.08903e+07	1.69102e+07	2.43984e+07
PA(O-20:0/17:2(9Z,12Z))	C40H77O7P	Glycerophospholipids [GP]	Glycerophosphates [GP10]	700.542	17.917	1.59052e+07	1.37306e+07	1.10328e+07	1.61859e+07	1.35582e+07	3.11068e+06
PA(P-16:0/12:0)	C31H61O7P	Glycerophospholipids [GP]	Glycerophosphates [GP10]	576.415	9.846	2.59498e+07	2.55938e+07	5.12535e+07	3.79157e+07	4.23697e+07	4.17105e+07
PA(P-16:0/15:1(9Z))	C34H65O7P	Glycerophospholipids [GP]	Glycerophosphates [GP10]	616.446	13.393	7.21521e+06	8.08818e+06	1.07983e+07	9.67105e+06	1.01943e+07	1.13926e+07
PA(P-20:0/19:1(9Z))	C42H81O7P	Glycerophospholipids [GP]	Glycerophosphates [GP10]	728.571	18.271	7.55459e+06	7.67396e+06	8.96424e+06	7.02047e+06	6.30166e+06	9.13786e+06
PC(10:0/22:0)	C40H80NO8P	Glycerophospholipids [GP]	Glycerophosphocholines [GP01]	733.562	12.191	1.22005e+08	6.87827e+07	133536399	1.22926e+08	1.43536e+08	1.36182e+08
PC(10:0/24:0)	C42H84NO8P	Glycerophospholipids [GP]	Glycerophosphocholines [GP01]	761.593	13.77	2.37972e+07	1.14259e+07	2.45649e+07	2.44635e+07	2.54695e+07	2.85199e+07
PC(13:0/18:3(6Z,9Z,12Z))	C39H72NO8P	Glycerophospholipids [GP]	Glycerophosphocholines [GP01]	713.499	10.62	1.07167e+08	1.06495e+08	2.06132e+08	184050949	1.91474e+08	2.01517e+08
PC(13:0/20:3(8Z,11Z,14Z))	C41H76NO8P	Glycerophospholipids [GP]	Glycerophosphocholines [GP01]	741.53	9.755	5.41746e+07	5.3742e+07	1.02561e+08	7.02717e+07	9.02851e+07	8.0317e+07
PC(13:0/20:4(5Z,8Z,11Z,14Z))	C41H74NO8P	Glycerophospholipids [GP]	Glycerophosphocholines [GP01]	739.514	10.637	1.06129e+08	1.00649e+08	1.74388e+08	1.22997e+08	1.38716e+08	1.47806e+08
PC(13:0/20:5(5Z,8Z,11Z,14Z,17Z))	C41H72NO8P	Glycerophospholipids [GP]	Glycerophosphocholines [GP01]	737.499	9.807	7.59156e+07	8.02651e+07	1.42326e+08	1.14512e+08	1.34634e+08	1.285e+08
PC(13:0/22:2(13Z,16Z))	C43H82NO8P	Glycerophospholipids [GP]	Glycerophosphocholines [GP01]	771.577	11.972	6.78966e+07	5.87504e+07	104544114	9.56184e+07	1.26489e+08	1.17923e+08
PC(13:0/22:6(4Z,7Z,10Z,13Z,16Z,19Z))	C43H74NO8P	Glycerophospholipids [GP]	Glycerophosphocholines [GP01]	763.514	10.933	4.63549e+07	1.43902e+07	1.42952e+07	1.41021e+07	1.57398e+07	1.42132e+07
PC(14:0/18:2(11Z,14Z))	C40H76NO8P	Glycerophospholipids [GP]	Glycerophosphocholines [GP01]	729.53	9.991	2.66159e+07	1.32707e+07	3.20873e+07	2.87896e+07	3.22843e+07	3.04156e+07
PC(14:0/20:4(5Z,8Z,11Z,14Z))	C42H76NO8P	Glycerophospholipids [GP]	Glycerophosphocholines [GP01]	753.53	9.906	2.93618e+07	2.767e+07	5.56197e+07	3.2077e+07	3.7453e+07	3.97224e+07
PC(14:0/22:6(4Z,7Z,10Z,13Z,16Z,19Z))	C44H76NO8P	Glycerophospholipids [GP]	Glycerophosphocholines [GP01]	777.53	8.676	7.57772e+08	7.81379e+08	1551011625	9.94287e+08	1292214612	1279847019
PC(15:0/18:1(11Z))	C41H80NO8P	Glycerophospholipids [GP]	Glycerophosphocholines [GP01]	745.561	11.634	4.32881e+07	2.94915e+07	5.23922e+07	3.64492e+07	4.39314e+07	4.54171e+07
PC(15:0/20:3(8Z,11Z,14Z))	C43H80NO8P	Glycerophospholipids [GP]	Glycerophosphocholines [GP01]	769.561	11.009	5.15556e+07	4.82957e+07	9.05375e+07	7.8623e+07	9.66805e+07	8.49277e+07
PC(15:0/22:2(13Z,16Z))	C45H86NO8P	Glycerophospholipids [GP]	Glycerophosphocholines [GP01]	799.608	13.474	1.17319e+07	5.20051e+06	7.79217e+06	1.19211e+07	8.35906e+06	8.77739e+06
PC(15:0/22:6(4Z,7Z,10Z,13Z,16Z,19Z))	C45H78NO8P	Glycerophospholipids [GP]	Glycerophosphocholines [GP01]	791.546	12.253	2.24343e+07	6.34009e+06	7.10914e+06	1.11924e+07	1.13519e+07	1.28656e+07
PC(16:0/15:1(14))	C39H76NO8P	Glycerophospholipids [GP]	Glycerophosphocholines [GP01]	717.53	12.602	4.82106e+07	2.22309e+07	4.96498e+07	4.10442e+07	4.12869e+07	4.53808e+07
PC(16:0/18:1(9Z))	C42H82NO8P	Glycerophospholipids [GP]	Glycerophosphocholines [GP01]	759.577	12.331	2200580081	1264771850	2299998875	2135875648	2431179114	2483283491
PC(16:0/18:2(10E,12Z))	C42H80NO8P	Glycerophospholipids [GP]	Glycerophosphocholines [GP01]	757.561	11.235	4379706153	3048484822	5067317477	4130371025	4919018906	4933629709
PC(16:0/18:3(6Z,9Z,12Z))	C42H78NO8P	Glycerophospholipids [GP]	Glycerophosphocholines [GP01]	755.546	10.357	2504645188	2532978899	5081086272	3209164560	4045540802	3798182617
PC(16:0/20:3(5Z,8Z,11Z))	C44H82NO8P	Glycerophospholipids [GP]	Glycerophosphocholines [GP01]	783.577	11.365	5.41285e+08	4.00522e+08	6.52919e+08	4.29588e+08	5.02338e+08	4.96157e+08
PC(16:0/20:4(5E,8E,11E,14E))	C44H80NO8P	Glycerophospholipids [GP]	Glycerophosphocholines [GP01]	781.561	10.381	1254438313	1323522419	2544096518	1553400583	1911072547	1882570712
PC(16:0/20:5(5Z,8Z,11Z,14Z,17Z))	C44H78NO8P	Glycerophospholipids [GP]	Glycerophosphocholines [GP01]	779.546	9.52	1273696429	1333109240	2506935456	1624842806	2046482815	2086054049
PC(16:0/22:5(4Z,7Z,10Z,13Z,16Z))	C46H82NO8P	Glycerophospholipids [GP]	Glycerophosphocholines [GP01]	807.576	11.091	6.95976e+07	2.79699e+07	2.42653e+07	3.69339e+07	4.17871e+07	3.59704e+07
PC(16:0/22:6(4E,7E,10E,13E,16E,19E))	C46H80NO8P	Glycerophospholipids [GP]	Glycerophosphocholines [GP01]	805.561	10.634	3.17921e+08	1.92331e+08	8.35407e+07	1.05896e+08	115989528	1.19049e+08
PC(16:0/26:2(5Z,9Z))	C50H96NO8P	Glycerophospholipids [GP]	Glycerophosphocholines [GP01]	869.687	17.471	1.29701e+07	1.78316e+07	3.6457e+07	2.59613e+07	2.7289e+07	2.27881e+07
PC(17:0/18:1(9Z))	C43H84NO8P	Glycerophospholipids [GP]	Glycerophosphocholines [GP01]	773.593	13.103	3.96841e+07	2.58184e+07	4.22596e+07	3.96768e+07	4.52318e+07	4.51283e+07
PC(17:0/22:2(13Z,16Z))	C47H90NO8P	Glycerophospholipids [GP]	Glycerophosphocholines [GP01]	827.64	17.388	9.77427e+06	1.07539e+07	2.47941e+07	2.44072e+07	2.03356e+07	3.19892e+07
PC(18:0/11:1(10E))	C37H72NO8P	Glycerophospholipids [GP]	Glycerophosphocholines [GP01]	689.499	10.835	3.80428e+07	3.33313e+07	1.00011e+08	0	0	0
PC(18:0/18:1(11Z))	C44H86NO8P	Glycerophospholipids [GP]	Glycerophosphocholines [GP01]	787.608	13.888	7.65795e+08	2.43912e+08	4.25065e+08	5.18475e+08	5.62974e+08	5.71041e+08
PC(18:0/18:2(10Z,12Z))	C44H84NO8P	Glycerophospholipids [GP]	Glycerophosphocholines [GP01]	785.593	12.681	9.35739e+08	3.83593e+08	7.22725e+08	7.02795e+08	8.41667e+08	8.41024e+08
PC(18:0/20:3(5Z,11Z,14Z))	C46H86NO8P	Glycerophospholipids [GP]	Glycerophosphocholines [GP01]	811.608	11.924	0	0	0	2.27481e+07	2.98888e+07	2.64018e+07
PC(18:0/22:6(4Z,7Z,10Z,13Z,16Z,19Z))	C48H84NO8P	Glycerophospholipids [GP]	Glycerophosphocholines [GP01]	833.592	11.99	1.29811e+08	4.16399e+07	4.91687e+07	7.15534e+07	8.81073e+07	8.54324e+07
PC(18:1(11Z)/0:0)	C26H52NO7P	Glycerophospholipids [GP]	Glycerophosphocholines [GP01]	521.348	3.95	4.3525e+07	3.36067e+07	6.48128e+07	4.53413e+07	4.711e+07	4.4712e+07
PC(18:1(11Z)/22:6(4Z,7Z,10Z,13Z,16Z,19Z))	C48H82NO8P	Glycerophospholipids [GP]	Glycerophosphocholines [GP01]	831.574	12.389	0	0	0	11453531	1.09582e+07	1.23443e+07
PC(18:2(2E,4E)/0:0)	C26H50NO7P	Glycerophospholipids [GP]	Glycerophosphocholines [GP01]	519.332	2.842	1.73569e+08	1.82675e+08	3.25148e+08	2.33875e+08	2.48681e+08	2.54615e+08
PC(18:2(9Z,12E)/17:2(9Z,11E))	C43H78NO8P	Glycerophospholipids [GP]	Glycerophosphocholines [GP01]	767.546	12.68	4.51634e+07	9.49161e+06	1.51414e+07	2.71478e+07	2.38749e+07	2.59844e+07
PC(18:3(9Z,12Z,15Z)/0:0)	C26H48NO7P	Glycerophospholipids [GP]	Glycerophosphocholines [GP01]	517.317	2.158	7.60224e+07	7.98692e+07	1.39819e+08	1.01504e+08	1.15211e+08	1.11296e+08
PC(20:3(8Z,11Z,14Z)/22:6(4Z,7Z,10Z,13Z,16Z,19Z))	C50H82NO8P	Glycerophospholipids [GP]	Glycerophosphocholines [GP01]	855.574	18.85	6.38563e+06	8.18567e+06	9.05381e+06	9.94319e+06	9.77424e+06	9.92234e+06
PC(24:0/0:0)	C32H66NO7P	Glycerophospholipids [GP]	Glycerophosphocholines [GP01]	607.457	9.48	5.21176e+06	5.39035e+06	1.09596e+07	4.60717e+06	5.40663e+06	5.39559e+06
PC(O-1:0/16:0)	C25H52NO7P	Glycerophospholipids [GP]	Glycerophosphocholines [GP01]	509.348	4.466	9.08782e+06	9.40919e+06	1.7633e+07	1.72365e+07	1.81659e+07	1.79535e+07
PC(O-14:0/2:0)	C24H50NO7P	Glycerophospholipids [GP]	Glycerophosphocholines [GP01]	495.332	3.649	5.05202e+08	4.66759e+08	8.39285e+08	7.37925e+08	7.95103e+08	7.31786e+08
PC(O-16:0/2:0)	C26H54NO7P	Glycerophospholipids [GP]	Glycerophosphocholines [GP01]	523.363	5.229	9.75493e+07	6.92984e+07	1.29088e+08	1.03445e+08	1.16582e+08	1.1293e+08
PC(O-16:0/4:0)	C28H58NO7P	Glycerophospholipids [GP]	Glycerophosphocholines [GP01]	551.397	7.451	6.98356e+06	6.82512e+06	1.39497e+07	9.40157e+06	1.15603e+07	1.16555e+07
PC(O-17:0/22:0)	C47H96NO7P	Glycerophospholipids [GP]	Glycerophosphocholines [GP01]	817.694	17.934	2.22555e+07	1.90174e+07	1.89992e+07	2.90753e+07	2.6569e+07	1.55987e+07
PC(O-20:0/20:3(8Z,11Z,14Z))	C48H92NO7P	Glycerophospholipids [GP]	Glycerophosphocholines [GP01]	825.663	17.392	0	0	0	4.4956e+06	4.86389e+06	4.03467e+06
PC(O-20:0/22:6(4Z,7Z,10Z,13Z,16Z,19Z))	C50H90NO7P	Glycerophospholipids [GP]	Glycerophosphocholines [GP01]	847.65	16.077	1.54051e+07	1.34121e+07	1.30968e+07	1.72409e+07	1.80157e+07	1.61338e+07
PC(O-24:0/18:3(6Z,9Z,12Z))	C50H96NO7P	Glycerophospholipids [GP]	Glycerophosphocholines [GP01]	853.694	18.243	1.21941e+07	1.34913e+07	1.45155e+07	0	0	0
PC(O-5:0/0:0)[R]	C13H30NO6P	Glycerophospholipids [GP]	Glycerophosphocholines [GP01]	327.183	1.642	0	0	0	1.22021e+07	1.69439e+07	1.43e+07
PE(0:0/16:0)	C21H44NO7P	Glycerophospholipids [GP]	Glycerophosphoethanolamines [GP02]	453.285	3.872	4.14648e+07	4.07115e+07	7.15779e+07	7.78991e+07	7.92436e+07	7.22517e+07
PE(0:0/18:0)	C23H48NO7P	Glycerophospholipids [GP]	Glycerophosphoethanolamines [GP02]	481.316	2.879	9.79528e+06	1.07948e+07	1.85993e+07	1.5836e+07	1.84319e+07	1.80814e+07
PE(0:0/18:2(9Z,12Z))	C23H44NO7P	Glycerophospholipids [GP]	Glycerophosphoethanolamines [GP02]	477.285	3.018	2.41946e+07	2.37019e+07	4.79492e+07	3.59548e+07	3.98916e+07	3.37247e+07
PE(0:0/18:3(6Z,9Z,12Z))	C23H42NO7P	Glycerophospholipids [GP]	Glycerophosphoethanolamines [GP02]	475.269	2.28	8.94952e+06	9.43704e+06	1.68301e+07	1.42908e+07	1.4945e+07	1.46786e+07
PE(16:0(9Cp)/16:0(9Cp))	C39H74NO8P	Glycerophospholipids [GP]	Glycerophosphoethanolamines [GP02]	715.514	11.525	2.96682e+08	2.71819e+08	5.22609e+08	4.72958e+08	5.15461e+08	5.69333e+08
PE(16:0/18:0(11Cp))	C40H78NO8P	Glycerophospholipids [GP]	Glycerophosphoethanolamines [GP02]	731.545	10.983	1.24064e+08	4.13901e+07	6.75952e+07	8.25316e+07	8.02451e+07	7.66747e+07
PE(16:1(9Z)/20:5(5Z,8Z,11Z,14Z,17Z))	C41H70NO8P	Glycerophospholipids [GP]	Glycerophosphoethanolamines [GP02]	735.483	8.969	2.30509e+07	2.24186e+07	3.89849e+07	3.7154e+07	4.51178e+07	4.82771e+07
PE(18:0(11Cp)/16:0(9Cp))	C41H78NO8P	Glycerophospholipids [GP]	Glycerophosphoethanolamines [GP02]	743.546	10.603	7.48713e+07	7.18963e+07	1.38332e+08	9.65419e+07	1.12764e+08	1.14069e+08
PG(12:0/15:0)	C33H65O10P	Glycerophospholipids [GP]	Glycerophosphoglycerols [GP04]	652.433	9.055	4.72603e+07	5.78549e+07	103042001	9.96862e+07	6.63595e+07	5.95885e+07
PG(12:0/17:0)	C35H69O10P	Glycerophospholipids [GP]	Glycerophosphoglycerols [GP04]	680.46	13.064	1.56278e+07	1.44589e+07	1.96612e+07	1.72384e+07	1.79366e+07	1.89531e+07
PG(12:0/20:1(11Z))	C38H73O10P	Glycerophospholipids [GP]	Glycerophosphoglycerols [GP04]	720.494	9.847	1.37237e+07	1.40338e+07	3.30186e+07	1.3885e+07	1.5287e+07	1.54057e+07
PG(12:0/22:4(7Z,10Z,13Z,16Z))	C40H71O10P	Glycerophospholipids [GP]	Glycerophosphoglycerols [GP04]	742.478	8.911	6.10363e+08	6.19903e+08	1192931225	5.19998e+08	6.2681e+08	6.14478e+08
PG(13:0/18:2(9Z,12Z))	C37H69O10P	Glycerophospholipids [GP]	Glycerophosphoglycerols [GP04]	704.46	12.015	1.80491e+07	1.80709e+07	2.46397e+07	2.09513e+07	2.15661e+07	2.19102e+07
PG(13:0/18:3(6Z,9Z,12Z))	C37H67O10P	Glycerophospholipids [GP]	Glycerophosphoglycerols [GP04]	702.444	11.048	1.84933e+07	3.05874e+07	3.40738e+07	3.00911e+07	2.8025e+07	3.02794e+07
PG(14:0/14:0)	C34H67O10P	Glycerophospholipids [GP]	Glycerophosphoglycerols [GP04]	666.447	6.51	2.72527e+07	2.93439e+07	5.35089e+07	4.22123e+07	5.70122e+07	5.30244e+07
PG(14:0/20:3(8Z,11Z,14Z))	C40H73O10P	Glycerophospholipids [GP]	Glycerophosphoglycerols [GP04]	744.493	9.697	6.66474e+07	6.77412e+07	1.21823e+08	7.11255e+07	8.01685e+07	8.2876e+07
PG(15:0/16:0(9Cp))	C38H73O10P	Glycerophospholipids [GP]	Glycerophosphoglycerols [GP04]	720.493	10.443	2.97108e+08	2.84924e+08	5.38444e+08	2.97436e+08	3.12898e+08	3.06014e+08
PG(16:0/18:1(9Z))	C40H77O10P	Glycerophospholipids [GP]	Glycerophosphoglycerols [GP04]	748.525	11.638	3.99432e+07	4.00601e+07	8.26524e+07	4.46353e+07	4.65175e+07	4.71283e+07
PG(17:0/22:0)	C45H89O10P	Glycerophospholipids [GP]	Glycerophosphoglycerols [GP04]	820.618	17.03	1.54788e+07	15839738	1.42187e+07	1.91543e+07	1.93488e+07	1.67655e+07
PG(19:0/22:0)	C47H93O10P	Glycerophospholipids [GP]	Glycerophosphoglycerols [GP04]	848.65	17.831	5.53274e+06	5.97235e+06	4.61241e+06	5.13583e+06	4.6675e+06	4.88361e+06
PG(19:0/22:1(11Z))	C47H91O10P	Glycerophospholipids [GP]	Glycerophosphoglycerols [GP04]	846.634	17.235	5.64659e+07	5.87599e+07	7.22076e+07	7.64814e+07	8.32152e+07	7.9768e+07
PG(19:0/22:2(13Z,16Z))	C47H89O10P	Glycerophospholipids [GP]	Glycerophosphoglycerols [GP04]	844.618	16.242	1.65811e+08	1.80508e+08	2.0659e+08	2.27591e+08	2.43893e+08	2.46335e+08
PG(19:1(9Z)/22:2(13Z,16Z))	C47H87O10P	Glycerophospholipids [GP]	Glycerophosphoglycerols [GP04]	842.603	14.833	3.02142e+07	3.27833e+07	5.01946e+07	3.76975e+07	4.23509e+07	4.15676e+07
PG(20:0/22:1(11Z))	C48H93O10P	Glycerophospholipids [GP]	Glycerophosphoglycerols [GP04]	860.65	17.171	1.49763e+07	1.65643e+07	1.89086e+07	2.54764e+07	2.6214e+07	2.60302e+07
PG(20:0/22:2(13Z,16Z))	C48H91O10P	Glycerophospholipids [GP]	Glycerophosphoglycerols [GP04]	858.634	16.759	2.15952e+08	2.31356e+08	2.55195e+08	2.41622e+08	252641030	2.43088e+08
PG(20:1(11Z)/22:2(13Z,16Z))	C48H89O10P	Glycerophospholipids [GP]	Glycerophosphoglycerols [GP04]	856.618	16.288	8.15655e+07	8.95122e+07	1.08592e+08	1.23006e+08	1.36877e+08	1.37227e+08
PG(21:0/0:0)	C27H55O9P	Glycerophospholipids [GP]	Glycerophosphoglycerols [GP04]	554.358	5.766	6.58849e+06	6.23031e+06	1.04108e+07	8.44697e+06	1.033e+07	9.84752e+06
PG(22:0/20:0)	C48H95O10P	Glycerophospholipids [GP]	Glycerophosphoglycerols [GP04]	862.665	18.252	4.41732e+06	4.33998e+06	5.56622e+06	6.56829e+06	6.48917e+06	6.56053e+06
PG(O-16:0/12:0)	C34H69O9P	Glycerophospholipids [GP]	Glycerophosphoglycerols [GP04]	652.467	9.362	2.84449e+07	2.95455e+07	3.02971e+07	5.87734e+07	6.56268e+07	5.42224e+07
PG(P-16:0/12:0)	C34H67O9P	Glycerophospholipids [GP]	Glycerophosphoglycerols [GP04]	650.451	7.777	4.76056e+07	4.83022e+07	102144278	9.98571e+07	1.27117e+08	1.21855e+08
PI(12:0/13:0)	C34H65O13P	Glycerophospholipids [GP]	Glycerophosphoinositols [GP06]	712.414	2.252	6.022e+07	5.25928e+07	4.20722e+07	4.49644e+07	6.13531e+07	4.25477e+07
PI(12:0/19:0)	C40H77O13P	Glycerophospholipids [GP]	Glycerophosphoinositols [GP06]	796.508	9.239	5.97383e+08	4.82972e+08	966728119	5.93772e+08	7.06014e+08	6.33931e+08
PI(12:0/22:2(13Z,16Z))	C43H79O13P	Glycerophospholipids [GP]	Glycerophosphoinositols [GP06]	834.525	9.806	3.12564e+07	3.19558e+07	6.51316e+07	6.1766e+07	5.28686e+07	5.81871e+07
PI(14:0/20:3(8Z,11Z,14Z))	C43H77O13P	Glycerophospholipids [GP]	Glycerophosphoinositols [GP06]	832.509	9.029	3.67326e+07	3.63395e+07	7.04034e+07	8.69466e+07	7.48696e+07	7.85211e+07
PI(16:1(9Z)/22:4(7Z,10Z,13Z,16Z))	C47H81O13P	Glycerophospholipids [GP]	Glycerophosphoinositols [GP06]	884.545	13.731	1.88301e+07	2.10221e+07	3.78249e+07	3.68889e+07	4.65664e+07	4.17258e+07
PI(18:0/12:0)	C39H75O13P	Glycerophospholipids [GP]	Glycerophosphoinositols [GP06]	782.493	8.942	8.96621e+06	8.87772e+06	9.29398e+06	8.19485e+06	9.15166e+06	8.42606e+06
PI(18:0/20:4(5Z,8Z,11Z,14Z))	C47H83O13P	Glycerophospholipids [GP]	Glycerophosphoinositols [GP06]	886.56	15.776	1.23771e+07	1.39422e+07	2.78271e+07	3.56758e+07	4.70408e+07	3.61777e+07
PI(18:1(9Z)/22:6(4Z,7Z,10Z,13Z,16Z,19Z))	C49H81O13P	Glycerophospholipids [GP]	Glycerophosphoinositols [GP06]	908.546	8.982	1.01493e+07	1.02473e+07	1.91375e+07	8.01438e+06	8.77588e+06	9.21247e+06
PI(18:2(9Z,12Z)/22:2(13Z,16Z))	C49H87O13P	Glycerophospholipids [GP]	Glycerophosphoinositols [GP06]	914.594	11.827	1.30404e+07	1.18482e+07	2.43064e+07	1.55139e+07	1.84003e+07	1.60092e+07
PI(18:4(6Z,9Z,12Z,15Z)/0:0)	C27H45O12P	Glycerophospholipids [GP]	Glycerophosphoinositols [GP06]	592.268	4.737	1.34383e+08	1.31724e+08	2.4038e+08	1.30444e+08	1.62017e+08	156330426
PI(19:1(9Z)/22:6(4Z,7Z,10Z,13Z,16Z,19Z))	C50H83O13P	Glycerophospholipids [GP]	Glycerophosphoinositols [GP06]	922.562	9.578	1.63651e+07	1.61977e+07	3.27093e+07	1.46289e+07	2.0913e+07	1.79663e+07
PI(20:1(11Z)/22:4(7Z,10Z,13Z,16Z))	C51H89O13P	Glycerophospholipids [GP]	Glycerophosphoinositols [GP06]	940.609	11.974	2.34363e+07	2.23188e+07	4.33141e+07	2.27724e+07	2.98182e+07	2.49771e+07
PI(20:2(11Z,14Z)/22:4(7Z,10Z,13Z,16Z))	C51H87O13P	Glycerophospholipids [GP]	Glycerophosphoinositols [GP06]	938.593	10.966	1.24512e+08	117423633	2.01597e+08	1.37828e+08	1.50006e+08	1.55946e+08
PI(20:2(11Z,14Z)/22:6(4Z,7Z,10Z,13Z,16Z,19Z))	C51H83O13P	Glycerophospholipids [GP]	Glycerophosphoinositols [GP06]	934.562	9.733	2.32792e+07	2.168e+07	5.12325e+07	2.31621e+07	2.86354e+07	2.667e+07
PI(22:0/22:0)	C53H103O13P	Glycerophospholipids [GP]	Glycerophosphoinositols [GP06]	978.715	14.675	4.50884e+07	5.03258e+07	5.50873e+07	5.76109e+07	5.59575e+07	2.14963e+07
PI(22:1(11Z)/22:6(4Z,7Z,10Z,13Z,16Z,19Z))	C53H89O13P	Glycerophospholipids [GP]	Glycerophosphoinositols [GP06]	964.608	11.378	7.3147e+08	7.31204e+08	1030542667	5.85518e+08	7.39661e+08	7.10868e+08
PI(22:2(13Z,16Z)/22:4(7Z,10Z,13Z,16Z))	C53H91O13P	Glycerophospholipids [GP]	Glycerophosphoinositols [GP06]	966.624	12.298	4.2638e+07	3.06819e+07	6.1725e+07	3.43291e+07	4.45904e+07	4.29382e+07
PI(22:2(13Z,16Z)/22:6(4Z,7Z,10Z,13Z,16Z,19Z))	C53H87O13P	Glycerophospholipids [GP]	Glycerophosphoinositols [GP06]	962.592	10.241	1.6457e+08	1.63906e+08	2.28377e+08	161502978	1.73012e+08	1.74673e+08
PI(O-16:0/14:1(9Z))	C39H75O12P	Glycerophospholipids [GP]	Glycerophosphoinositols [GP06]	766.499	9.829	2.9032e+07	2.86258e+07	5.7202e+07	3.07051e+07	3.83363e+07	3.6261e+07
PI(O-18:0/20:5(5Z,8Z,11Z,14Z,17Z))	C47H83O12P	Glycerophospholipids [GP]	Glycerophosphoinositols [GP06]	870.565	16.674	4848826727	5482803128	9602396209	8663385656	9497492846	8931667794
PI(P-16:0/18:4(6Z,9Z,12Z,15Z))	C43H75O12P	Glycerophospholipids [GP]	Glycerophosphoinositols [GP06]	814.498	10.271	1.17539e+07	3.39508e+07	4.80407e+07	1.02249e+07	8.35323e+06	9.20698e+06
PS(18:1(9Z)/18:1(9Z))	C42H78NO10P	Glycerophospholipids [GP]	Glycerophosphoserines [GP03]	787.535	8.909	3.4971e+07	3.77693e+07	8.37978e+07	2.6122e+07	3.1617e+07	2.83498e+07
PS(O-18:0/22:4(7Z,10Z,13Z,16Z))	C46H84NO9P	Glycerophospholipids [GP]	Glycerophosphoserines [GP03]	825.587	8.628	9.43542e+06	1.06854e+07	3.04177e+07	2.05822e+07	2.82534e+07	2.6294e+07
PS(O-20:0/20:3(8Z,11Z,14Z))	C46H86NO9P	Glycerophospholipids [GP]	Glycerophosphoserines [GP03]	827.603	12.235	1.08613e+08	1.22035e+08	2.69771e+08	1.51441e+08	2.00961e+08	175016753
PS(O-20:0/22:6(4Z,7Z,10Z,13Z,16Z,19Z))	C48H84NO9P	Glycerophospholipids [GP]	Glycerophosphoserines [GP03]	849.587	10.42	2.73729e+07	3.8646e+07	8.99136e+07	5.1037e+07	6.62003e+07	5.98491e+07
PS(P-20:0/17:2(9Z,12Z))	C43H80NO9P	Glycerophospholipids [GP]	Glycerophosphoserines [GP03]	785.556	12.479	1.32123e+07	1.498e+07	3.25828e+07	2.6452e+07	2.60108e+07	3.36736e+07
PS(P-20:0/22:2(13Z,16Z))	C48H90NO9P	Glycerophospholipids [GP]	Glycerophosphoserines [GP03]	855.634	13.781	1.04985e+07	1.28582e+07	2.62673e+07	1.32872e+07	1.77073e+07	1.59699e+07
PS(P-20:0/22:4(7Z,10Z,13Z,16Z))	C48H86NO9P	Glycerophospholipids [GP]	Glycerophosphoserines [GP03]	851.603	11.276	4.03984e+07	6.19161e+07	1.04459e+08	6.44907e+07	7.76335e+07	7.2188e+07
DG(12:0/22:5(7Z,10Z,13Z,16Z,19Z)/0:0)[iso2]	C37H62O5	Glycerolipids [GL]	Diradylglycerols [GL02]	586.457	12.613	3.71873e+07	2.92107e+07	4.51823e+07	3.49723e+07	3.90327e+07	3.92568e+07
DG(14:1(9Z)/14:1(9Z)/0:0)	C31H56O5	Glycerolipids [GL]	Diradylglycerols [GL02]	508.41	8.008	8.53384e+06	8.49752e+06	1.54423e+07	1.30702e+07	1.76347e+07	1.50051e+07
DG(14:1(9Z)/22:6(4Z,7Z,10Z,13Z,16Z,19Z)/0:0)[iso2]	C39H62O5	Glycerolipids [GL]	Diradylglycerols [GL02]	610.459	10.559	5.08223e+08	5.24611e+08	8.46799e+08	4.09998e+08	4.74509e+08	4.8497e+08
DG(16:0/16:1(9Z)/0:0)[iso2]	C35H66O5	Glycerolipids [GL]	Diradylglycerols [GL02]	566.49	14.598	2.80142e+08	6.62128e+08	1063439682	5.82965e+08	6.84733e+08	6.79537e+08
DG(16:1(9Z)/17:2(9Z,12Z)/0:0)[iso2]	C36H64O5	Glycerolipids [GL]	Diradylglycerols [GL02]	576.475	12.294	2.28823e+08	2.28844e+08	4.00352e+08	3.10172e+08	3.92725e+08	3.74665e+08
DG(17:1(9Z)/17:1(9Z)/0:0)	C37H68O5	Glycerolipids [GL]	Diradylglycerols [GL02]	592.506	14.178	4612583186	6824195728	3388566067	3100046719	3393932734	3301407577
DG(17:1(9Z)/17:2(9Z,12Z)/0:0)[iso2]	C37H66O5	Glycerolipids [GL]	Diradylglycerols [GL02]	590.49	13.065	6219091807	6481167401	3458055482	2955195755	3209063322	3173629654
DG(17:2(9Z,12Z)/17:2(9Z,12Z)/0:0)	C37H64O5	Glycerolipids [GL]	Diradylglycerols [GL02]	588.475	12.392	3495982936	3432450695	5398295444	2872605360	3391790057	3400487086
DG(17:2(9Z,12Z)/18:1(9Z)/0:0)[iso2]	C38H68O5	Glycerolipids [GL]	Diradylglycerols [GL02]	604.506	13.86	2.10382e+08	2.19833e+08	3.4323e+08	3.33839e+08	4.02446e+08	3.87283e+08
DG(17:2(9Z,12Z)/18:2(9Z,12Z)/0:0)[iso2]	C38H66O5	Glycerolipids [GL]	Diradylglycerols [GL02]	602.488	14.654	1.85842e+07	1.94451e+07	2.98415e+07	2.20375e+07	2.57319e+07	2.51241e+07
DG(17:2(9Z,12Z)/18:3(9Z,12Z,15Z)/0:0)[iso2]	C38H64O5	Glycerolipids [GL]	Diradylglycerols [GL02]	600.472	13.393	6.89897e+07	7.20274e+07	1.13379e+08	8.43542e+07	9.56985e+07	9.99713e+07
DG(17:2(9Z,12Z)/20:2(11Z,14Z)/0:0)[iso2]	C40H70O5	Glycerolipids [GL]	Diradylglycerols [GL02]	630.519	16.275	1.36068e+07	1.33557e+07	1.6408e+07	1.45215e+07	1.65312e+07	1.60665e+07
DG(17:2(9Z,12Z)/20:3(8Z,11Z,14Z)/0:0)[iso2]	C40H68O5	Glycerolipids [GL]	Diradylglycerols [GL02]	628.504	14.993	8.20269e+07	9.0938e+07	1.68818e+08	1.37889e+08	159969394	1.64111e+08
DG(17:2(9Z,12Z)/22:3(10Z,13Z,16Z)/0:0)[iso2]	C42H72O5	Glycerolipids [GL]	Diradylglycerols [GL02]	656.535	16.627	9.5614e+06	9.97792e+06	1.61883e+07	1.32487e+07	1.57632e+07	1.6994e+07
DG(17:2(9Z,12Z)/22:6(4Z,7Z,10Z,13Z,16Z,19Z)/0:0)[iso2]	C42H66O5	Glycerolipids [GL]	Diradylglycerols [GL02]	650.488	12.72	8.07899e+06	7.0055e+06	1.25118e+07	9.85243e+06	1.09329e+07	1.15475e+07
DG(18:1(11E)/16:0/0:0)	C37H70O5	Glycerolipids [GL]	Diradylglycerols [GL02]	594.522	15.457	1269291876	1204356679	1994781327	1255686214	1518934375	1468361047
DG(18:1(9Z)/18:1(9Z)/0:0)	C39H72O5	Glycerolipids [GL]	Diradylglycerols [GL02]	620.537	15.808	6.04076e+08	5.54592e+08	8.5709e+08	6.76528e+08	7.46403e+08	6.64413e+08
DG(18:1(9Z)/18:2(9Z,12Z)/0:0)[iso2]	C39H70O5	Glycerolipids [GL]	Diradylglycerols [GL02]	618.522	14.317	1523643717	1337023290	2237865887	1340015301	1559320591	1529662432
DG(18:2(9Z,12Z)/18:3(9Z,12Z,15Z)/0:0)[iso2]	C39H66O5	Glycerolipids [GL]	Diradylglycerols [GL02]	614.49	12.008	7104223165	7123455055	4122708454	3385163247	3903816152	3762620042
DG(18:3(9Z,12Z,15Z)/18:3(9Z,12Z,15Z)/0:0)	C39H64O5	Glycerolipids [GL]	Diradylglycerols [GL02]	612.474	11.036	5069778691	5104686391	28263444261	5187353177	5473195021	5546941893
DG(18:3(9Z,12Z,15Z)/20:0/0:0)[iso2]	C41H74O5	Glycerolipids [GL]	Diradylglycerols [GL02]	646.55	17.8	5.24767e+06	4.72215e+06	4.83224e+06	7.65721e+06	1.56378e+07	1.0036e+07
DG(18:3(9Z,12Z,15Z)/20:1(11Z)/0:0)[iso2]	C41H72O5	Glycerolipids [GL]	Diradylglycerols [GL02]	644.535	17.036	9.27906e+07	6.53212e+07	7.09813e+07	6.5853e+07	6.82266e+07	6.36749e+07
DG(18:3(9Z,12Z,15Z)/20:2(11Z,14Z)/0:0)[iso2]	C41H70O5	Glycerolipids [GL]	Diradylglycerols [GL02]	642.519	15.751	1.14385e+08	1.22231e+08	1.56409e+08	1.35142e+08	1.79717e+08	1.56724e+08
DG(18:3(9Z,12Z,15Z)/20:4(5Z,8Z,11Z,14Z)/0:0)[iso2]	C41H66O5	Glycerolipids [GL]	Diradylglycerols [GL02]	638.488	14.038	2.36862e+07	2.37372e+07	3.31638e+07	1.94781e+07	2.12527e+07	2.04562e+07
DG(20:0/22:3(10Z,13Z,16Z)/0:0)[iso2]	C45H82O5	Glycerolipids [GL]	Diradylglycerols [GL02]	702.615	18.109	1.69531e+07	1.84805e+07	2.26173e+07	2.33267e+07	2.4351e+07	2.44761e+07
DG(20:2(11Z,14Z)/20:3(8Z,11Z,14Z)/0:0)[iso2]	C43H74O5	Glycerolipids [GL]	Diradylglycerols [GL02]	670.551	17.28	1.65256e+07	1.49283e+07	2.10714e+07	25125111	2.47851e+07	2.29002e+07
DG(20:3(8Z,11Z,14Z)/20:3(8Z,11Z,14Z)/0:0)	C43H72O5	Glycerolipids [GL]	Diradylglycerols [GL02]	668.535	16.318	1.17856e+07	1.15246e+07	1.52263e+07	1.83893e+07	2.29825e+07	2.19193e+07
DG(20:4(5Z,8Z,11Z,14Z)/20:4(5Z,8Z,11Z,14Z)/0:0)	C43H68O5	Glycerolipids [GL]	Diradylglycerols [GL02]	664.503	13.402	1.55507e+07	1.90038e+07	2.6254e+07	1.92543e+07	2.23147e+07	2.18139e+07
DG(21:0/22:5(7Z,10Z,13Z,16Z,19Z)/0:0)[iso2]	C46H80O5	Glycerolipids [GL]	Diradylglycerols [GL02]	712.597	18.2	9.39896e+06	1.10497e+07	1.13909e+07	1.26456e+07	1.35655e+07	1.51659e+07
DG(P-14:0/18:1(9Z))	C35H66O4	Glycerolipids [GL]	Diradylglycerols [GL02]	550.495	16.678	4.2525e+07	4.52255e+07	1.00338e+08	1.0763e+08	1.0885e+08	1.08491e+08
MGDG(18:2(9Z,12Z)/18:3(9Z,12Z,15Z))	C45H76O10	Glycerolipids [GL]	Glycosyldiradylglycerols [GL05]	776.541	12.108	3.21702e+07	3.1427e+07	5.46095e+07	3.07814e+07	3.89291e+07	3.67871e+07
MGDG(18:3(9Z,12Z,15Z)/18:3(9Z,12Z,15Z))	C45H74O10	Glycerolipids [GL]	Glycosyldiradylglycerols [GL05]	774.527	9.491	3869372671	4057779473	6511191217	3276065260	4019101285	3888894156
MGDG(18:3(9Z,12Z,15Z)/18:4(6Z,9Z,12Z,15Z))	C45H72O10	Glycerolipids [GL]	Glycosyldiradylglycerols [GL05]	772.509	10.083	6.8022e+06	7.12429e+06	1.21178e+07	7.50541e+06	8.58827e+06	8.00546e+06
MGDG(20:5(5Z,8Z,11Z,14Z,17Z)/18:3(9Z,12Z,15Z))	C47H74O10	Glycerolipids [GL]	Glycosyldiradylglycerols [GL05]	798.524	10.311	2.03792e+08	2.09491e+08	2.3433e+08	1.615e+08	1.76062e+08	1.8009e+08
SQDG(22:5(5Z,8Z,11Z,14Z,17Z)/16:1(13Z))	C45H76O12S	Glycerolipids [GL]	Glycosyldiradylglycerols [GL05]	840.502	9.565	1.76525e+07	1.89521e+07	2.7111e+07	1.8075e+07	1.32689e+07	1.98526e+07
TG(12:0/12:0/22:2(13Z,16Z))[iso3]	C49H90O6	Glycerolipids [GL]	Triradylglycerols [GL03]	774.673	18.548	3.93382e+07	2.64489e+07	4.46376e+07	1.97211e+07	1.69661e+07	1.82931e+07
TG(12:0/14:1(9Z)/14:1(9Z))[iso3]	C43H78O6	Glycerolipids [GL]	Triradylglycerols [GL03]	690.579	16.879	1.99213e+07	2.69867e+07	6.10922e+07	3.39242e+07	4.03423e+07	3.72601e+07
TG(13:0/16:1(9Z)/16:1(9Z))[iso3]	C48H88O6	Glycerolipids [GL]	Triradylglycerols [GL03]	760.657	18.389	1.70747e+07	7.00169e+06	3.44019e+07	2.61352e+07	3.06449e+07	2.88659e+07
TG(13:0/17:1(9Z)/17:1(9Z))[iso3]	C50H92O6	Glycerolipids [GL]	Triradylglycerols [GL03]	788.689	18.685	3.82953e+06	4.69623e+06	8.56567e+06	4.84364e+06	5.68743e+06	5.13319e+06
TG(16:1(9Z)/17:2(9Z,12Z)/17:2(9Z,12Z))[iso3]	C53H92O6	Glycerolipids [GL]	Triradylglycerols [GL03]	824.686	18.954	1.53253e+07	7.28097e+06	1.09306e+07	1.03277e+07	1.0303e+07	1.04871e+07
TG(16:1(9Z)/20:5(5Z,8Z,11Z,14Z,17Z)/20:5(5Z,8Z,11Z,14Z,17Z))[iso3]	C59H92O6	Glycerolipids [GL]	Triradylglycerols [GL03]	896.686	18.428	4.23263e+07	4.97022e+07	5.87915e+07	0	0	0
TG(17:1(9Z)/20:4(5Z,8Z,11Z,14Z)/20:4(5Z,8Z,11Z,14Z))[iso3]	C60H98O6	Glycerolipids [GL]	Triradylglycerols [GL03]	914.733	9.643	1.56053e+07	1.53278e+07	1.96998e+07	2.95341e+07	3.05786e+07	3.60883e+07
TG(17:2(9Z,12Z)/17:2(9Z,12Z)/18:0)[iso3]	C55H98O6	Glycerolipids [GL]	Triradylglycerols [GL03]	854.733	19.389	2.62811e+07	1.96273e+07	2.31185e+07	2.07565e+07	1.86508e+07	1.77398e+07
TG(17:2(9Z,12Z)/17:2(9Z,12Z)/18:1(9Z))[iso3]	C55H96O6	Glycerolipids [GL]	Triradylglycerols [GL03]	852.717	19.17	3.77006e+07	2.93057e+07	3.35355e+07	3.32373e+07	3.48042e+07	3.47742e+07
TG(17:2(9Z,12Z)/17:2(9Z,12Z)/18:2(9Z,12Z))[iso3]	C55H94O6	Glycerolipids [GL]	Triradylglycerols [GL03]	850.702	18.977	3.52982e+07	2.07372e+07	2.67388e+07	3.11052e+07	3.14305e+07	3.10076e+07
TG(17:2(9Z,12Z)/17:2(9Z,12Z)/20:0)[iso3]	C57H102O6	Glycerolipids [GL]	Triradylglycerols [GL03]	882.764	19.642	4.52479e+07	1.89042e+07	3.49933e+07	3.75703e+07	3.95475e+07	3.82595e+07
TG(17:2(9Z,12Z)/17:2(9Z,12Z)/20:4(5Z,8Z,11Z,14Z))[iso3]	C57H94O6	Glycerolipids [GL]	Triradylglycerols [GL03]	874.704	18.427	0	0	0	1156554050	1275512777	1304648035
TG(17:2(9Z,12Z)/17:2(9Z,12Z)/20:5(5Z,8Z,11Z,14Z,17Z))[iso3]	C57H92O6	Glycerolipids [GL]	Triradylglycerols [GL03]	872.686	18.647	3.51069e+07	4.15128e+07	6.0413e+07	5.99123e+07	6.28163e+07	6.66758e+07
TG(18:2(9Z,12Z)/18:3(9Z,12Z,15Z)/20:0)[iso6]	C59H104O6	Glycerolipids [GL]	Triradylglycerols [GL03]	908.78	19.653	2.71641e+07	1.56542e+07	2.2455e+07	2.16614e+07	2.25734e+07	2.00309e+07
TG(18:2(9Z,12Z)/20:4(5Z,8Z,11Z,14Z)/20:4(5Z,8Z,11Z,14Z))[iso3]	C61H98O6	Glycerolipids [GL]	Triradylglycerols [GL03]	926.733	19.052	1.89063e+07	1.61725e+07	7.57328e+06	0	0	0
TG(18:3(9Z,12Z,15Z)/18:3(9Z,12Z,15Z)/20:0)[iso3]	C59H102O6	Glycerolipids [GL]	Triradylglycerols [GL03]	906.764	19.439	4.50647e+07	3.48957e+07	3.88042e+07	3.60393e+07	3.9571e+07	3.69602e+07
TG(18:3(9Z,12Z,15Z)/18:3(9Z,12Z,15Z)/20:1(11Z))[iso3]	C59H100O6	Glycerolipids [GL]	Triradylglycerols [GL03]	904.748	19.232	3.97715e+07	4.04171e+07	3.31491e+07	3.12499e+07	3.32995e+07	2.91529e+07
TG(18:3(9Z,12Z,15Z)/18:3(9Z,12Z,15Z)/20:2(11Z,14Z))[iso3]	C59H98O6	Glycerolipids [GL]	Triradylglycerols [GL03]	902.733	19.032	4.21818e+07	4.27116e+07	3.39022e+07	3.01014e+07	2.82568e+07	2.74041e+07
TG(18:3(9Z,12Z,15Z)/18:3(9Z,12Z,15Z)/20:3(8Z,11Z,14Z))[iso3]	C59H96O6	Glycerolipids [GL]	Triradylglycerols [GL03]	900.717	18.843	3.31383e+07	3.29428e+07	3.77627e+07	3.3452e+07	3.64391e+07	3.5153e+07
TG(18:3(9Z,12Z,15Z)/18:3(9Z,12Z,15Z)/20:4(5Z,8Z,11Z,14Z))[iso3]	C59H94O6	Glycerolipids [GL]	Triradylglycerols [GL03]	898.701	18.648	4.15342e+07	4.97445e+07	5.84119e+07	5.52378e+07	5.94484e+07	6.36658e+07
TG(18:3(9Z,12Z,15Z)/20:4(5Z,8Z,11Z,14Z)/20:4(5Z,8Z,11Z,14Z))[iso3]	C61H96O6	Glycerolipids [GL]	Triradylglycerols [GL03]	924.717	18.854	1.09804e+07	1.48982e+07	5.24544e+06	0	0	0
TG(22:6(4Z,7Z,10Z,13Z,16Z,19Z)/22:6(4Z,7Z,10Z,13Z,16Z,19Z)/22:6(4Z,7Z,10Z,13Z,16Z,19Z))	C69H98O6	Glycerolipids [GL]	Triradylglycerols [GL03]	1022.74	17.665	5.97606e+06	6.15638e+06	8.98577e+06	7.61645e+06	9.21973e+06	8.64967e+06
Cer(d18:0/15:0)	C33H67NO3	Sphingolipids [SP]	Ceramides [SP02]	525.514	15.175	8.13767e+07	6.44847e+07	8.73727e+07	139407730	6.74299e+07	3.87896e+07
Cer(d18:0/17:0)	C35H71NO3	Sphingolipids [SP]	Ceramides [SP02]	553.543	15.714	2.76343e+07	2.60586e+07	2.1871e+07	2.41822e+07	3.42696e+07	2.29535e+07
Cer(d18:0/20:0(2OH))	C38H77NO4	Sphingolipids [SP]	Ceramides [SP02]	611.585	15.123	2.65716e+07	2.76791e+07	5.10499e+07	3.61151e+07	4.21904e+07	4.05514e+07
Cer(d18:0/22:0(2OH))	C40H81NO4	Sphingolipids [SP]	Ceramides [SP02]	639.616	16.762	1.83602e+08	1.84431e+08	3.53523e+08	2.18384e+08	2.74995e+08	1.94272e+08
Cer(d18:0/h26:0)	C44H89NO4	Sphingolipids [SP]	Ceramides [SP02]	695.678	18.221	1.29942e+08	1.44833e+08	2.60967e+08	1.30877e+08	1.70532e+08	1.50163e+08
Cer(d18:1/24:0)	C42H83NO3	Sphingolipids [SP]	Ceramides [SP02]	649.636	17.999	9.26747e+07	8.99848e+07	1.27158e+08	1.00016e+08	1.25357e+08	108393569
Cer(d18:2(4E,8Z)/20:0(2OH[R]))	C38H73NO4	Sphingolipids [SP]	Ceramides [SP02]	607.554	14.227	5.95726e+07	9.69217e+07	1.4191e+08	1.46069e+08	1.75356e+08	1.71056e+08
Cer(d20:0/26:0(2OH))	C46H93NO4	Sphingolipids [SP]	Ceramides [SP02]	723.71	18.544	6.83245e+06	1.11687e+07	8.29195e+06	5.52421e+06	6.18173e+06	5.62175e+06
Cer(t15:0(14Me)/21:0(2OH[R]))	C37H75NO5	Sphingolipids [SP]	Ceramides [SP02]	613.564	16.925	2.39511e+07	2.12746e+07	3.92242e+07	4.44833e+07	6.79818e+07	4.78735e+07
Cer(t15:0(14Me)/22:0(2OH[R]))	C38H77NO5	Sphingolipids [SP]	Ceramides [SP02]	627.58	14.451	4.37934e+07	4.26456e+07	7.79099e+07	7.74111e+07	9.27803e+07	7.77781e+07
Cer(t15:0(14Me)/23:0(2OH[R]))	C39H79NO5	Sphingolipids [SP]	Ceramides [SP02]	641.596	15.259	1.77806e+07	1.76473e+07	2.91305e+07	4.37925e+07	4.27619e+07	3.71803e+07
Cer(t16:0(15Me)/23:0(2OH[R]))		Sphingolipids [SP]	Ceramides [SP02]	655.61	16.076	1.81434e+08	1.6196e+08	3.17721e+08	3.71549e+08	4.77207e+08	3.78577e+08
Cer(t18:0)/24:0(2OH[R]))	C42H85NO5	Sphingolipids [SP]	Ceramides [SP02]	683.642	17.416	3.2059e+08	4.17671e+08	6.49404e+08	5.80387e+08	7.11267e+08	6.14082e+08
Cer(t18:1(8E)/26:0(2OH[R]))	C44H87NO5	Sphingolipids [SP]	Ceramides [SP02]	709.658	17.772	1.85402e+07	2.035e+07	3.63523e+07	3.27372e+07	3.81055e+07	3.46415e+07
Cer(t18:1(8Z)/20:0(2OH[R]))	C38H75NO5	Sphingolipids [SP]	Ceramides [SP02]	625.565	12.39	8.8612e+07	9.23795e+07	1.60379e+08	1.02419e+08	6.12012e+07	1.14652e+08
Cer(t20:0/26:0(2OH))	C46H93NO5	Sphingolipids [SP]	Ceramides [SP02]	739.705	18.397	5.36681e+06	6.31847e+06	9.11601e+06	8.18741e+06	1.00067e+07	7.01507e+06
Cer(t26:1(20E)/16:0(2OH[R]))	C42H83NO5	Sphingolipids [SP]	Ceramides [SP02]	681.626	16.905	7.52595e+07	8.14322e+07	1.55678e+08	1.25923e+08	1.49147e+08	1.33557e+08
Cer(t26:1(8E)/10:0(2OH[R]))	C36H71NO5	Sphingolipids [SP]	Ceramides [SP02]	597.533	14.656	1.75598e+07	1.63447e+07	3.32743e+07	1.93556e+07	2.44387e+07	2.31957e+07
GlcCer(d15:1/18:0)	C39H75NO8	Sphingolipids [SP]	Neutral glycosphingolipids [SP05]	685.548	11.266	9.58169e+07	5.88824e+07	8.76957e+07	1.38659e+08	4.78314e+07	2.54409e+07
GlcCer(d15:1/20:0)	C41H79NO8	Sphingolipids [SP]	Neutral glycosphingolipids [SP05]	713.58	12.123	2.03801e+07	1.4124e+07	2.15493e+07	3.24877e+07	1.24447e+07	5.43605e+06
GlcCer(d18:1/14:0)	C38H73NO8	Sphingolipids [SP]	Neutral glycosphingolipids [SP05]	671.533	10.854	3.81321e+07	2.48024e+07	4.26447e+07	6.19871e+07	2.37194e+07	1.38724e+07
GlcCer(d18:1/16:0)	C40H77NO8	Sphingolipids [SP]	Neutral glycosphingolipids [SP05]	699.564	11.684	6.1584e+07	4.0463e+07	6.76492e+07	9.94127e+07	3.90577e+07	2.01533e+07
GlcCer(d18:2(4E,8E)/24:0(2OH[R]))	C48H91NO9	Sphingolipids [SP]	Neutral glycosphingolipids [SP05]	825.668	16.038	5.47321e+07	5.67366e+07	1.06012e+08	6.92629e+07	1.01388e+08	8.88993e+07
GlcCer(d18:2(4E,8Z)/19:0(2OH[R]))	C43H81NO9	Sphingolipids [SP]	Neutral glycosphingolipids [SP05]	755.59	12.162	2.08493e+07	2.11634e+07	3.86039e+07	3.09508e+07	3.98894e+07	3.71862e+07
GlcCer(d18:2(4E,8Z)/20:0(2OH[R]))	C44H83NO9	Sphingolipids [SP]	Neutral glycosphingolipids [SP05]	769.606	12.919	1421402845	1425118366	2391350249	1859584295	2342112865	2230163848
GlcCer(d18:2(4E,8Z)/21:0(2OH[R]))	C45H85NO9	Sphingolipids [SP]	Neutral glycosphingolipids [SP05]	783.621	13.694	1.66371e+07	2.26382e+07	36126027	3.66524e+07	48148288	4.6706e+07
GlcCer(d18:2(4E,8Z)/22:0(2OH[R]))	C46H87NO9	Sphingolipids [SP]	Neutral glycosphingolipids [SP05]	797.637	14.459	2.22299e+08	2.27155e+08	4.13867e+08	3.41528e+08	4.28937e+08	4.04605e+08
GlcCer(d21:1(8E)(9Me)/15:0(2OH[R]))	C43H83NO9	Sphingolipids [SP]	Neutral glycosphingolipids [SP05]	757.606	9.901	5.78263e+06	5.81105e+06	1.21106e+07	9.87282e+06	1.06678e+07	1.11978e+07
GlcCer(t18:1(8Z)/18:0(2OH[S]))	C42H81NO10	Sphingolipids [SP]	Neutral glycosphingolipids [SP05]	759.585	11.004	8.74907e+06	7.33891e+06	1.54515e+07	1.09816e+07	1.46254e+07	1.35902e+07
GlcCer(t18:1(8Z)/20:0(2OH[S]))	C44H85NO10	Sphingolipids [SP]	Neutral glycosphingolipids [SP05]	787.616	12.384	1.79294e+08	2.94063e+08	5.1602e+08	352154910	4.47693e+08	3.93553e+08
GlcCer(t18:1(8Z)/22:0(2OH[S]))	C46H89NO10	Sphingolipids [SP]	Neutral glycosphingolipids [SP05]	815.648	13.899	3.85242e+08	3.71076e+08	6.8455e+08	8.75515e+08	6.89491e+08	6.48375e+08
GlcCer(t18:1(8Z)/26:0(2OH[R]))	C50H97NO10	Sphingolipids [SP]	Neutral glycosphingolipids [SP05]	871.71	16.998	5.12019e+07	5.34156e+07	7.2797e+07	7.09279e+07	6.23339e+07	7.98364e+07
SM(d18:1/16:0)	C39H79N2O6P	Sphingolipids [SP]	Phosphosphingolipids [SP03]	702.567	10.82	101420556	2.48172e+07	5.0423e+07	8.85102e+07	93763796	9.10611e+07
